# Supplementary material for: PacBio Long Reads Improve Metagenomic Assemblies, Gene Catalogs, and Genome Binning
Source: Front Genet. 2020 Sep 8;11:516269. doi: 10.3389/fgene.2020.516269 (PMC7506068; doi:10.3389/fgene.2020.516269)
Supplement: Supplementary file 1 [file Data_Sheet_1.xlsx]

## Sheet: Table S1
Table S1 Statistics of high quality data
Samples	HiSeq-Meta			PacBio-Meta
	Clean Data(bp)	Numbers of Reads	Average length of Reads (bp)	Total bases(bp)	Number of Reads	Average length of Reads (bp)	N50
AS-M	22192320900	73974403*2	150	11267839513	1207984	9327	12226
BF-M	23184290100	77280967*2	150	8328023382	1369032	6083	8419
Total	45376611000	151255370*2	150	19595862895	2577016	7604	10648

## Sheet: Table S2
samples	contigs	Total length (bp)	GC (%)	N50	Largest contig (bp)	average length (bp)	HiSeq mapping ratio	contigs (>1Mbp)	contigs length (>1Mbp)	contigs (>500kbp)	contigs length (>500bp)	contigs (>100kbp)	contigs length (>100kbp)	contigs (>50kbp)	contigs length (>50kbp)	contigs (>30kbp)	contigs length (>30kbp)	contigs (>20kbp)	contigs length (>20kbp)	contigs (>15kbp)	contigs length (>15kbp)	contigs (>10kbp)	contigs length (>10kbp)	contigs (>5kbp)	contigs length (>5kbp)	contigs (>3kbp)	contigs length (>3kbp)	contigs (>2kbp)	contigs length (>2kbp)	contigs (>1kbp)	contigs length (>1kbp)
AS_M_megahit	638488	890389330	48.85	1786	184939	1394.53	0.7819	0	0	0	0	13	1718149	241	16616587	856	39538758	2035	67947422	3500	93123966	7077	136326835	21419	234360591	46018	327777016	82988	417205635	224876	610778626
BF_M_megahit	642574	813027640	51.33	1478	132924	1265.27	0.7871	0	0	0	0	3	340640	89	5699525	380	16567427	1102	33867795	2077	50517674	4746	82778388	16525	162636487	38454	245682079	73308	329841906	216807	524837941
M_megahit	1035875	1407013657	50.14	1687	214429	1358.29	0.7696	0	0	0	0	27	3624526	315	22443341	1218	56040117	2937	97453130	5241	137039333	10904	205578418	32805	355005990	70335	497373080	127685	635978734	357104	948244254
AS_M_DBG2OLC	11682	591255744	45.8	75803	2018335	50612.5	0.3079	14	18514778	96	74588858	1069	261550487	2585	363959249	5266	465548154	8364	541783501	10203	574035011	11312	588380382	11646	591107467	11678	591245951	11681	591253935	11682	591255744
BF_M_DBG2OLC	12744	366886220	48.95	34405	1702861	28788.9	0.3724	2	3265818	18	12954592	403	84000390	1214	138579319	2941	203583908	5769	272155796	8472	319064682	11424	356353095	12658	366567604	12725	366848066	12738	366880311	12741	366884135
M_DBG2OLC	21291	886345153	47.05	57140	2182338	41630	0.3945	17	22688967	119	92706251	1371	334583567	3517	478706428	7716	638018982	13163	771174429	16936	836945251	20017	876265085	21203	885998994	21277	886316325	21286	886338230	21291	886345153
AS_M_OPERA_MS	467249	1015014538	48.4	9609	1757342	2172.32	0.8542	2	3128606	16	11934552	711	137269475	1922	220246483	4086	302152230	6964	372218081	10057	425538617	16213	500660192	29119	592890655	42475	644172394	60774	688359493	143309	799386963
BF_M_OPERA_MS	521958	872556623	51.15	3260	1438342	1671.7	0.8115	1	1438342	6	4664816	220	38922506	785	77075603	1896	118966526	3825	165547456	6244	207114296	11640	272556872	27287	382840209	43764	446219344	66428	501013405	164836	633445255
M_OPERA_MS	788279	1565142983	49.77	6773	1076216	1985.52	0.8107	1	1076216	27	16506329	891	169877093	2496	278827658	5393	389095167	9566	490295852	14150	569352472	23599	684246873	46301	845362627	69815	935599692	101217	1011490772	242566	1201474542
M_depth_OPERA-MS	639932	1551804251	49.69	9743	1866157	2424.95	0.7467	4	5906508	25	19206706	972	184938627	2890	316606151	6258	445104988	10932	558697064	15943	645006544	26032	768182962	49578	935337094	73810	1028629445	104765	1103455282	231966	1276039697
M_depth_DBG2OLC	37688	1473248442	48.29	57541	2242987	39090	0.7324	20	26205201	132	101486266	2435	519431109	6502	797553222	12918	1040881146	21448	1248470254	28306	1367663856	34917	1451556456	37473	1472385563	37663	1473184775	37687	1473246648	37688	1473248442

## Sheet: Table S3
Id	Contigs	Largest contig	Total length	GC (%)	N50	Completeness	Contamination	CDS	repeat_region	tRNA	tmRNA	Kingdom;Phylum;Class;Order;Family;Genus;Species
MD001	1	1520274	1520274	41.96	1520274	100	0.8	1626	1	38	0	Archaea[1.0];Euryarchaeota[1.0];Methanobacteria[1.0];Methanobacteriales[1.0];Methanobacteriaceae[0.903846153846]
MD002	5	931090	2325326	48.64	571561	90.69	1.96	2862	6	54	1	Bacteria[1.0];Firmicutes[0.763157894737]
MD003	9	191968	587199	38.42	84974	65.15	0	616	0	45	1	Bacteria[1.0]
MD004	10	412990	1879649	56.34	354417	97.74	3.95	2435	0	55	1	Bacteria[1.0];Synergistetes[0.95];Synergistia[0.95];Synergistales[0.95];Synergistaceae[0.95];;Syntrophus aciditrophicus[0.966666666667]
MD005	10	569305	1782250	41.22	412122	91.25	0.67	1886	1	47	0	Bacteria[1.0];Firmicutes[0.9375];Clostridia[0.9375];;;;Syntrophus aciditrophicus[0.952380952381]
MD006	10	185111	672324	34.68	182830	71.24	0	630	0	44	0	Bacteria[1.0]
MD007	12	610697	2451938	45.13	347809	96.41	0	2428	0	49	0	Archaea[1.0];Euryarchaeota[0.990384615385];Methanomicrobia[0.990384615385];Methanomicrobiales[0.990384615385];Methanospirillaceae[0.980769230769];Methanospirillum[0.980769230769];Methanospirillum hungatei[0.980769230769]
MD008	14	291056	1609252	44.6	172369	87.85	2.02	1876	0	58	1	Bacteria[1.0];Firmicutes[0.868421052632];Clostridia[0.868421052632];;;;Coprothermobacter proteolyticus[1.0]
MD009	16	406821	1898212	51.93	295572	98.31	1.13	2086	0	50	1	Bacteria[1.0];Synergistetes[1.0];Synergistia[1.0];Synergistales[1.0];Synergistaceae[1.0];Thermanaerovibrio[0.838709677419];Syntrophus aciditrophicus[0.967741935484]
MD010	16	162450	848523	32.93	68943	79.86	0.47	798	0	49	1	Bacteria[1.0]
MD011	16	603377	2013646	50.06	188638	91.4	0	1770	1	45	1	Bacteria[1.0]
MD012	16	207324	661931	38.49	68352	67.08	0	678	1	44	0	Bacteria[1.0]
MD013	17	196036	1189715	40.49	120820	92.14	1.08	1154	0	42	0	Bacteria[1.0];;;;;;Clostridium phytofermentans[0.903225806452]
MD014	19	422895	2447434	59.62	243925	81.45	1.35	2630	1	47	1	Bacteria[1.0]
MD015	22	532243	1929279	43.47	155326	85.22	2.62	1810	1	42	0	Bacteria[1.0];Firmicutes[0.935483870968];Clostridia[0.935483870968];;;;Syntrophus aciditrophicus[0.967741935484]
MD016	22	204455	1405896	51.6	95786	97.86	0.81	1610	0	43	0	Archaea[1.0];Euryarchaeota[0.981132075472]
MD017	24	324087	2241469	58.99	172140	91.95	0	1850	0	38	0	Bacteria[1.0];Firmicutes[1.0];Clostridia[0.966666666667];Clostridiales[0.933333333333];Ruminococcaceae[0.866666666667]
MD018	24	205526	1610685	51.44	131606	96	1.33	1446	1	45	1	Bacteria[1.0];;;;;;Ruminococcus albus[0.766666666667]
MD019	25	63859	620217	43.62	36987	66.2	1.72	611	0	32	1	Bacteria[1.0]
MD020	26	534115	2635674	51.73	213327	82.24	10.28	3140	10	38	0	Archaea[1.0];Euryarchaeota[1.0];Methanomicrobia[1.0];Methanosarcinales[1.0];Methanosaetaceae[1.0];Methanosaeta[1.0];Methanosaeta concilii[0.991304347826]
MD021	26	104450	1168969	45.84	75360	64.5	1.88	1786	4	27	0	Archaea[1.0];Euryarchaeota[1.0];Methanobacteria[0.990909090909];Methanobacteriales[0.990909090909];Methanobacteriaceae[0.990909090909]
MD022	27	232365	2169780	51.49	133476	95.35	2.07	1945	1	44	1	Bacteria[1.0];Firmicutes[0.969696969697];Clostridia[0.939393939394];Clostridiales[0.939393939394];Ruminococcaceae[0.848484848485]
MD023	27	321974	2834003	54.44	158433	94.18	2.35	2413	2	42	1	Bacteria[1.0];Firmicutes[0.965517241379];Clostridia[0.965517241379];Clostridiales[0.931034482759]
MD024	28	277087	2572285	50.03	154900	94.59	1.01	2144	0	46	1	Bacteria[1.0];Firmicutes[0.967741935484];Clostridia[0.967741935484];Clostridiales[0.967741935484];Ruminococcaceae[0.903225806452]
MD025	28	315724	1995707	59.99	118551	90.59	0	1795	0	36	0	Bacteria[1.0];Firmicutes[0.966666666667];Clostridia[0.966666666667];Clostridiales[0.966666666667];Ruminococcaceae[0.9];;Treponema succinifaciens[0.870967741935]
MD026	29	282420	1926039	53.64	114079	92.62	0.69	1611	1	41	1	Bacteria[1.0];Firmicutes[0.870967741935];Clostridia[0.838709677419];Clostridiales[0.838709677419];Ruminococcaceae[0.774193548387]
MD027	30	276491	1794299	55.41	80770	92.04	0	1617	2	39	1	Bacteria[1.0];Firmicutes[1.0];Clostridia[0.966666666667];Clostridiales[0.966666666667];;;Treponema succinifaciens[0.827586206897]
MD028	31	252622	1615641	49.25	94271	95.54	0	1393	0	28	1	Bacteria[1.0];Firmicutes[0.935483870968];Clostridia[0.935483870968];;;;Syntrophomonas wolfei[0.882352941176]
MD029	32	215545	2863555	35.79	156556	90.19	1.83	2852	1	36	1	Bacteria[1.0];Bacteroidetes[1.0]
MD030	37	227179	2386124	48.55	138182	93.95	2.62	2143	0	45	1	Bacteria[1.0];Bacteroidetes[1.0];Bacteroidia[0.875];Bacteroidales[0.875]
MD031	38	284907	3214920	52.37	211053	85.73	4.73	3316	0	46	1	Bacteria[1.0];Chloroflexi[1.0];Anaerolineae[1.0];Anaerolineales[1.0];Anaerolineaceae[1.0];Anaerolinea[1.0]
MD032	40	440074	2733812	45.99	130514	92.2	1.11	2231	3	46	1	Bacteria[1.0];Bacteroidetes[1.0];Bacteroidia[1.0];Bacteroidales[1.0]
MD033	42	192107	1836941	40.62	74483	83.18	0.27	1682	0	36	1	Bacteria[1.0];Bacteroidetes[1.0];Bacteroidia[1.0];Bacteroidales[1.0];;;Pelotomaculum thermopropionicum[0.833333333333]
MD034	44	220758	1836215	47.06	58540	83.88	3.59	1972	1	52	0	Archaea[1.0];Euryarchaeota[1.0];Methanomicrobia[0.989010989011];Methanomicrobiales[0.989010989011];Methanocorpusculaceae[0.989010989011];Methanocorpusculum[0.989010989011];Methanocorpusculum labreanum[0.989010989011]
MD035	46	206216	2168975	45.78	74865	85.53	0	1783	1	37	1	Bacteria[1.0];Firmicutes[1.0];Clostridia[1.0];Clostridiales[1.0];Ruminococcaceae[0.9]
MD036	46	110923	1484341	41.49	32738	65.56	16.22	2519	0	46	0	Archaea[1.0];Euryarchaeota[0.994152046784];Methanobacteria[0.988304093567];Methanobacteriales[0.988304093567];Methanobacteriaceae[0.976608187135]
MD037	50	726798	3066363	52.64	121455	95.37	0.1	2845	1	46	0	Bacteria[1.0];Proteobacteria[1.0];Betaproteobacteria[1.0];Burkholderiales[1.0]
MD038	50	106020	1742995	51.5	60268	85.59	0.2	1647	0	40	1	Bacteria[1.0];Firmicutes[0.967741935484];Clostridia[0.935483870968];;;;Sphaerochaeta globus[1.0]
MD039	54	237086	2395435	52.51	60240	95.35	0.67	2031	1	47	0	Bacteria[1.0];Firmicutes[0.884615384615];Clostridia[0.884615384615];Clostridiales[0.884615384615]
MD040	54	441447	4077520	47.71	156104	97.31	1.61	3235	1	42	1	Bacteria[1.0];Bacteroidetes[1.0];;;;;Bacteroides helcogenes[0.8]
MD041	56	159455	1566314	38.35	54435	77.53	1.73	1589	0	28	1	Bacteria[1.0];Firmicutes[1.0];Bacilli[1.0];Lactobacillales[1.0];Lactobacillaceae[1.0];Lactobacillus[1.0]
MD042	57	218835	3011829	48.84	92702	66.59	1.05	3171	1	35	1	Bacteria[1.0];Firmicutes[0.9375];Clostridia[0.9375];Clostridiales[0.9375];Clostridiaceae[0.8125];Clostridium[0.8125]
MD043	57	163838	2432809	57.5	68238	87.38	5.04	2370	3	48	0	Bacteria[1.0];Firmicutes[0.789473684211]
MD044	58	172750	2551580	56.82	55124	90.8	0	2235	0	45	1	Bacteria[1.0];Spirochaetes[1.0];Spirochaetia[1.0];Spirochaetales[1.0];Spirochaetaceae[1.0]
MD045	59	192585	2055052	58.32	51143	82.66	0	1674	1	23	1	Bacteria[1.0];Firmicutes[0.90625];Clostridia[0.875];Clostridiales[0.78125];;;Treponema succinifaciens[0.9375]
MD046	59	257442	2374582	52.36	77197	89.82	2	2099	2	38	1	Bacteria[1.0];Chloroflexi[0.931034482759];Anaerolineae[0.931034482759];Anaerolineales[0.931034482759];Anaerolineaceae[0.931034482759];Anaerolinea[0.931034482759]
MD047	62	396506	4387119	59.42	105611	95.45	0	3537	1	45	1	Bacteria[1.0];Planctomycetes[0.806451612903];Planctomycetia[0.806451612903];Planctomycetales[0.806451612903];Planctomycetaceae[0.806451612903];;Clostridium phytofermentans[0.84]
MD048	62	101885	1401672	55.78	53255	80.78	3.71	1280	0	31	2	Bacteria[1.0];Firmicutes[0.823529411765];Clostridia[0.764705882353];;;;Pelotomaculum thermopropionicum[0.75]
MD049	63	210726	3335805	43.53	84654	88.84	2.24	2627	2	47	1	Bacteria[1.0];;;;;;Acidaminococcus fermentans[0.857142857143]
MD050	64	181574	2115258	37.46	51242	89.25	1.87	2207	2	32	0	Archaea[1.0]
MD051	65	201496	2976076	50.78	95242	80.14	2	2868	2	46	1	Bacteria[1.0];Proteobacteria[1.0];Deltaproteobacteria[1.0];Syntrophobacterales[0.967741935484];Syntrophaceae[0.967741935484];Syntrophus[0.967741935484]
MD052	67	171920	2727625	49.99	80435	85.08	1.35	2209	0	26	1	Bacteria[1.0]
MD053	68	345094	3869273	38.3	118584	81.71	0.67	3276	5	33	0	Bacteria[1.0];Firmicutes[0.967741935484];Clostridia[0.967741935484];Clostridiales[0.967741935484];Clostridiaceae[0.903225806452];Clostridium[0.903225806452];Anaerolinea thermophila[0.766666666667]
MD054	70	140373	2464264	40.39	66418	62.82	0.7	2610	0	29	0	Bacteria[1.0];Firmicutes[1.0];Clostridia[1.0];Clostridiales[0.96]
MD055	72	216027	2893791	44.83	98858	83.33	1.14	2656	0	40	1	Bacteria[1.0];Spirochaetes[0.965517241379];Spirochaetia[0.965517241379];Spirochaetales[0.965517241379];Spirochaetaceae[0.965517241379];Sphaerochaeta[0.931034482759]
MD056	72	221682	2676347	53.69	68313	94.07	3.05	2635	0	48	0	Bacteria[1.0];Firmicutes[0.8]
MD057	73	189637	3460776	39.97	69347	89.51	2.35	2822	0	50	0	Bacteria[1.0];Firmicutes[0.95652173913];Clostridia[0.95652173913];Clostridiales[0.95652173913]
MD058	74	113255	1912396	45.7	45360	87.95	2.08	1674	0	33	0	Bacteria[1.0];Firmicutes[0.961538461538];Clostridia[0.961538461538];Clostridiales[0.923076923077];;;Syntrophus aciditrophicus[0.95652173913]
MD059	76	145464	3116378	57.27	82822	66.06	1.01	3100	3	41	1	Bacteria[1.0];Firmicutes[0.771428571429]
MD060	80	290988	3687789	42.08	88167	84.13	0.65	3872	0	49	0	Archaea[1.0];Euryarchaeota[1.0];Methanomicrobia[0.990566037736];Methanosarcinales[0.990566037736];Methanosarcinaceae[0.990566037736];Methanosarcina[0.990566037736];Methanosarcina mazei[0.896226415094]
MD061	82	145747	3034198	51.76	76349	92.83	2.58	2962	0	41	1	Bacteria[1.0];Proteobacteria[0.758620689655]
MD062	86	114653	2320674	56.67	49154	90.12	1.96	2113	3	22	1	Bacteria[1.0];Firmicutes[0.925925925926];Clostridia[0.888888888889]
MD063	91	85001	2106126	50.19	38183	89.35	1.62	1858	0	45	0	Bacteria[1.0];Firmicutes[0.928571428571];Clostridia[0.892857142857];Clostridiales[0.821428571429];;;Thermanaerovibrio acidaminovorans[0.838709677419]
MD064	95	175179	2622176	49.6	40941	82.18	1.69	2205	0	35	1	Bacteria[1.0];Verrucomicrobia[1.0];Opitutae[1.0]
MD065	96	132041	3004390	64.65	50299	94.15	2.42	2693	3	40	0	Bacteria[1.0];Firmicutes[0.888888888889];Clostridia[0.888888888889]
MD066	99	199479	2830066	55.1	40770	74.96	0	2694	0	39	0	Bacteria[1.0];Synergistetes[0.966666666667];Synergistia[0.966666666667];Synergistales[0.966666666667];Synergistaceae[0.966666666667];Aminobacterium[0.966666666667]
MD067	105	147532	2986631	42.15	43102	71.51	1.34	2700	0	35	1	Bacteria[1.0];Bacteroidetes[0.964285714286];Bacteroidia[0.821428571429];Bacteroidales[0.821428571429]
MD068	109	268244	3413300	49.96	67512	91.8	5.87	3094	1	53	1	Bacteria[1.0];Firmicutes[1.0];Clostridia[1.0];Thermoanaerobacterales[1.0];Syntrophomonadaceae[1.0]
MD069	111	257954	3981906	44.59	74168	83.23	4.1	3918	10	42	2	Bacteria[1.0];;;;;;Aminobacterium colombiense[0.966666666667]
MD070	116	82502	1871020	42.61	22352	65.76	1.29	1691	0	25	0	Bacteria[1.0];Firmicutes[1.0];Clostridia[1.0];Clostridiales[1.0]
MD071	117	169131	3928924	61.55	51789	93.73	4.67	3219	0	47	1	Bacteria[1.0];Spirochaetes[0.964285714286];Spirochaetia[0.964285714286];Spirochaetales[0.964285714286];Spirochaetaceae[0.964285714286];;Anaerolinea thermophila[0.931034482759]
MD072	121	187269	4220385	66.2	68343	76.75	1.23	3507	2	44	0	Bacteria[1.0]
MD073	122	117926	3061738	51.7	34414	74.48	2.58	3101	2	32	0	Bacteria[1.0]
MD074	123	133171	2438163	54.59	28178	69.65	1.33	2172	0	35	0	Bacteria[1.0];Proteobacteria[0.952380952381];Deltaproteobacteria[0.952380952381];Syntrophobacterales[0.952380952381];Syntrophaceae[0.952380952381];Syntrophus[0.952380952381]
MD075	125	72972	2016072	48.37	22264	63.89	0.27	1736	0	32	0	Bacteria[1.0];Firmicutes[0.954545454545];Clostridia[0.909090909091]
MD076	145	107638	3685465	55.56	40842	65.07	0	2892	0	40	0	Bacteria[1.0]
MD077	152	90523	2703208	49.53	29086	78.89	1.58	2470	0	33	1	Bacteria[1.0];Firmicutes[1.0];Clostridia[1.0];Clostridiales[1.0];Peptococcaceae[1.0];Pelotomaculum[0.833333333333]
MD078	156	96834	2633242	46.97	23621	72.8	5.56	2515	0	48	0	Bacteria[1.0];Firmicutes[0.966666666667];Clostridia[0.9];Clostridiales[0.766666666667]
MD079	170	108981	3662854	49.27	30389	71.29	7.98	3688	1	37	0	Bacteria[1.0];Bacteroidetes[1.0];Bacteroidia[0.952380952381];Bacteroidales[0.952380952381]
MD080	171	285901	3178397	61.3	28922	88.94	4.31	2978	0	51	1	Bacteria[1.0];Actinobacteria[0.870967741935];Actinobacteria[0.870967741935]
MD081	185	106054	3033556	53.16	24079	82.43	0.71	2437	0	35	1	Bacteria[1.0]
MD082	189	166725	3491755	59.03	27490	63.6	0.46	3500	0	46	0	Bacteria[1.0];Proteobacteria[1.0];Betaproteobacteria[1.0];Burkholderiales[1.0];Comamonadaceae[1.0]
MD083	194	63089	2417978	43.6	18338	88.19	6.8	2516	2	28	0	Archaea[1.0]
MD084	351	150842	5666645	65.9	24643	75.69	2.02	4667	0	44	1	Bacteria[1.0];Chloroflexi[0.833333333333];Anaerolineae[0.766666666667];Anaerolineales[0.766666666667];Anaerolineaceae[0.766666666667];Anaerolinea[0.766666666667]

## Sheet: Table S4
Id	Contigs	Largest contig	Total length	GC (%)	N50	Completeness	Contamination	CDS	rRNA	tRNA	tmRNA
MO001	2	1390038	2605920	44.85	1390038	95.05	0.65	2842	11	48	1
MO002	2	693600	729988	32.54	693600	78.13	0	713	3	45	1
MO003	4	694486	1552969	44.64	604634	93.72	0	1487	9	50	1
MO004	4	396090	585106	32.03	396090	70.82	0	565	4	46	1
MO005	5	1866157	2588051	59.4	1866157	88.64	1.38	2299	3	47	1
MO006	5	284133	599054	25.14	131151	72.51	1.25	684	3	31	1
MO007	6	481764	1824229	46.38	339614	97.18	0	1869	6	43	1
MO008	6	1434431	3003814	48.78	993299	89.84	1.9	2994	3	40	1
MO009	6	269146	623407	30.87	161746	68.22	0	731	3	36	1
MO010	7	671261	1470833	41.97	204173	100	0	1604	1	37	1
MO011	7	945116	2858168	30.69	606005	90.89	2.87	3771	3	36	1
MO012	8	542469	1996868	50.1	350489	91.4	0	1766	3	45	1
MO013	8	647399	2223103	46.88	481232	90.91	2.1	2050	8	41	1
MO014	10	272081	706632	34.22	165377	75.84	0	678	3	45	1
MO015	10	479547	1424074	52.23	250843	86.64	0.38	1592	6	44	1
MO016	11	324318	1521337	50.3	286285	65.25	0	1385	3	31	1
MO017	11	453823	1262770	50.47	147274	63.74	1.1	1120	6	31	1
MO018	12	515639	1324180	50.66	276867	63.6	0	1406	3	39	1
MO019	12	502405	1192718	30.35	229081	83.1	0	947	3	37	1
MO020	13	419262	1875004	59.09	346046	76.17	0	1603	3	24	1
MO021	14	421311	1977575	53.35	190418	93.29	0.02	1731	7	49	1
MO022	14	338937	1747483	45.02	217390	61.18	0.54	2347	6	34	1
MO023	15	438841	1853152	43.7	193506	86.16	0	1691	4	41	1
MO024	15	358777	1327976	48.51	206034	75.34	0	1228	3	33	1
MO025	16	233928	1055414	40.08	93077	84.61	0	1043	2	39	1
MO026	16	399860	1816353	55.07	175413	92.17	0	1687	4	38	1
MO027	16	468955	1857585	45.08	170222	72.7	1.36	1874	3	30	1
MO028	17	399533	3125469	44.38	257732	94.6	1.43	2499	4	40	1
MO029	18	570459	1907869	59.27	231326	95.33	0	1851	6	44	1
MO030	18	191153	655927	34.54	76437	74.69	0	644	2	42	1
MO031	18	52458	335279	37.57	23703	65.17	0	344	2	2	1
MO032	19	473547	2972222	64.07	289641	95.25	3.42	2580	4	48	1
MO033	19	330900	2112134	48.54	143756	93.17	1.43	1845	6	40	1
MO034	20	237903	1439410	52.17	96036	98.67	1.33	1334	4	36	1
MO035	20	346827	2016877	39.16	211181	77.86	0	2163	4	28	1
MO036	21	380006	2599350	50	279393	96.27	0	2292	1	42	1
MO037	21	466185	2518077	41.93	221465	74.71	1.43	2087	1	33	1
MO038	21	411787	1747971	39.54	133293	88.53	0.02	1661	1	15	1
MO039	22	293319	2185186	42.67	177696	94.41	0.67	2002	6	46	1
MO040	22	352740	2223652	43.06	193897	76.44	0.85	1802	4	38	1
MO041	23	228376	1616874	41.29	176919	90.36	0	1498	3	41	1
MO042	23	429387	2391797	50.18	192026	69.76	0.65	2030	3	31	1
MO043	23	407064	2702023	39.55	147841	68.88	0.7	2411	3	27	1
MO044	24	256932	1736901	56.6	96819	96.46	0	1734	2	48	1
MO045	24	315855	2393524	45.02	130667	90.04	0.26	2278	8	48	1
MO046	24	549562	2782443	54.31	196435	94.85	2.35	2482	3	40	1
MO047	25	291471	1997715	43.22	154538	75.68	0.11	2578	6	31	1
MO048	26	599544	2418790	37.24	236298	91.29	0.54	2170	3	35	1
MO049	27	517998	3108168	33.24	357315	93.96	3.02	2972	9	39	1
MO050	29	356647	2564359	52.86	128305	98.25	0	2504	2	40	1
MO051	29	176776	1121480	33.36	79104	94.3	1.33	1034	5	32	1
MO052	30	321129	2748486	49.12	150062	89.51	1.4	2486	6	45	1
MO053	30	364290	2569456	46.03	124712	96.06	0.81	1992	3	41	1
MO054	30	432597	2371514	60.16	149119	97.81	0.66	2431	3	34	1
MO055	31	338459	1677241	31.92	103702	94.67	1.33	1589	2	24	1
MO056	32	253654	2016294	35.42	119718	85.23	0	1923	6	36	1
MO057	32	63101	595158	44.05	37935	71.84	0	596	6	33	1
MO058	34	251028	1906311	47.13	83984	87.56	0.34	1680	3	37	1
MO059	35	462718	2776793	35.69	208724	96.98	3.57	2535	8	40	1
MO060	35	194604	1771684	60.7	78947	89.6	0	1682	2	37	1
MO061	36	474320	3882612	47.68	148969	94.09	4.3	3167	3	39	1
MO062	37	277329	2300642	60	143552	65.09	3.76	2298	4	29	1
MO063	38	210043	2029929	26.79	169436	88	0.12	1821	3	35	1
MO064	40	209128	1702478	46.8	109965	90.55	1.83	1814	9	47	1
MO065	41	203562	1135629	44.7	48568	69.47	3.96	1134	4	26	1
MO066	44	485227	3742497	46.05	248639	91.62	1.4	3308	9	44	1
MO067	44	185220	1756584	51.95	75103	97.84	0.15	1644	9	42	1
MO068	44	199582	1609488	38.13	77561	78.99	1.6	1665	2	39	1
MO069	44	300568	2431682	51.33	89508	72.04	1.29	2263	2	33	1
MO070	45	241551	1833040	40.51	66155	90.14	1.34	1598	3	44	1
MO071	46	486724	4018774	38.26	155840	96.18	1.34	3545	4	47	1
MO072	46	109055	1435643	49.94	46905	61.44	2.26	1385	4	31	1
MO073	47	693002	4486165	40.05	180822	99.87	0.54	3716	3	51	1
MO074	47	110835	1378357	51.64	58096	99.55	0	1498	4	42	1
MO075	48	338285	4303159	44.24	149006	93.01	0.54	3530	3	41	1
MO076	48	127976	1296631	43.34	39978	66.56	0	1138	3	18	1
MO077	49	262311	2736200	37.15	89968	85.44	0.84	2202	6	39	1
MO078	49	243367	2193552	45.46	73969	95.09	0	1890	2	35	1
MO079	51	344922	4850462	36.5	197409	99.32	1.01	4302	9	55	1
MO080	51	309684	3180904	39.95	101075	91.31	2.95	2705	9	37	1
MO081	52	139138	2317186	52.37	66812	91.82	2	2048	3	40	1
MO082	53	159798	1968044	52.94	51735	75.91	5.64	1828	3	37	1
MO083	55	116794	1436058	61.78	45028	69.72	0.81	1572	2	21	1
MO084	56	276594	3866346	54.67	166934	93.49	2.7	3744	6	43	1
MO085	56	265895	2740071	37.16	103205	88.36	7.81	2656	1	24	1
MO086	60	200025	1943768	45.93	53159	88.56	0.22	1720	4	34	1
MO087	62	198831	2857288	42.11	102956	94.22	2.17	2512	5	56	1
MO088	63	225338	2743373	33.21	126350	96.24	1.61	2444	3	36	1
MO089	66	286768	3052095	52.65	80350	95.4	0.47	2843	6	47	1
MO090	66	214186	3143745	44.33	82974	81.93	2.8	3097	3	42	2
MO091	66	216549	3350022	44.91	80089	83.52	2.2	2937	3	38	1
MO092	67	264814	3758625	39.87	90086	94.76	19.52	3146	3	53	2
MO093	67	148444	1759720	50.56	48702	76.34	1.01	1637	5	35	2
MO094	68	263548	2453758	49.22	62316	90.2	0.09	2448	4	40	1
MO095	69	198630	4066644	59.54	96876	92.05	0	3328	3	43	1
MO096	70	156780	2245268	48.7	50094	86.44	0	2112	6	50	1
MO097	72	168691	2360882	53.93	55794	89.18	4.52	2341	5	51	1
MO098	72	150841	1413937	33.12	49805	80.42	2.67	1280	4	33	1
MO099	74	124529	2347161	57.68	57927	91.38	7.84	2325	1	41	1
MO100	76	216619	3188286	57.5	79737	87.75	1.47	2858	6	44	1
MO101	77	76989	1565507	55.35	32871	84.43	0.02	1422	3	42	1
MO102	78	164681	1925050	37.59	40004	94.93	2.8	1934	2	34	1
MO103	82	159009	2129330	52.78	42335	92.95	0	1937	3	33	1
MO104	83	186600	3123868	46.94	72440	86.58	1.64	2924	3	46	1
MO105	83	179542	2480866	62.81	61332	92.45	0.46	2321	15	41	1
MO106	84	159660	2602927	44.99	62255	92.98	0	2379	4	47	1
MO107	84	157422	2503246	56.91	48388	91.38	0	2229	3	43	1
MO108	85	183299	3277948	45.76	63010	93.73	12.06	2860	4	35	1
MO109	87	102564	1840077	51.1	33477	77.58	2	1686	2	35	1
MO110	90	238146	2847106	49.96	66355	88.27	1.45	2595	2	38	1
MO111	92	138009	2497985	37.41	49175	88.79	2.41	2369	8	43	1
MO112	103	119850	1643138	38.67	30924	88.91	0.5	1533	5	54	1
MO113	103	68769	1693382	51.59	26136	86.41	0.27	1590	5	31	1
MO114	105	161472	2965113	51.83	52242	92.57	3.87	2964	1	43	1
MO115	106	144418	2302161	46.68	35536	87.3	0	2175	2	37	1
MO116	106	85234	1528133	47.36	25804	65.78	2.27	1419	1	31	1
MO117	106	98131	1738549	31.1	29145	62.92	5.26	1700	5	9	1
MO118	113	166232	2429682	50.17	37267	77.97	1.35	2051	1	26	1
MO119	114	116852	1990288	46.47	27710	75.86	4.31	1945	1	37	1
MO120	115	115661	2263511	56.85	30361	89.9	0.96	2108	4	23	1
MO121	116	181465	2998719	37.23	63551	89.15	3.62	2829	4	45	1
MO122	118	299785	3461763	40.63	54913	90.91	5.13	3210	6	39	1
MO123	118	88287	1933297	42.56	25100	80.25	0	1874	3	26	1
MO124	122	60361	1187581	33.87	14625	76.62	1.53	1273	3	33	1
MO125	124	78687	2183632	58.97	29907	82.06	1.55	2143	1	30	1
MO126	130	113729	2910418	51.92	36710	88.49	3.78	2861	1	38	1
MO127	138	196222	3617950	63.55	44919	89.53	3.04	2892	2	44	1
MO128	139	143888	3128806	34.98	38522	65.86	10.34	3165	3	20	1
MO129	141	122776	2524813	54.78	27072	90	4.86	2315	3	40	1
MO130	142	102897	2493367	49.82	32660	86.37	1.05	2183	6	36	1
MO131	146	94446	2840866	38.94	40823	82.61	5.27	2619	6	38	1
MO132	159	47449	1662633	44.07	14730	73.66	1.4	1572	1	29	1
MO133	164	105740	2254434	40.75	25523	74.29	5.07	2151	1	41	1
MO134	167	93996	2615317	49.65	22918	89.45	7.02	2571	1	35	1
MO135	171	74800	2154717	50.42	18936	65.92	5.85	2118	1	27	1
MO136	175	104143	2953515	61.59	29225	83.34	0.71	2443	2	30	1
MO137	176	168192	5232890	64.23	52055	97.8	2.2	4093	1	43	1
MO138	176	107399	3696440	55.73	34359	79.9	0.84	2899	2	41	1
MO139	177	32995	1489618	54.65	10541	61.44	1.96	1469	1	17	1
MO140	178	104734	3723675	61.78	38321	91.64	3.45	3121	1	44	1
MO141	184	52167	2173440	42.34	19437	69.83	1.72	2199	1	26	1
MO142	187	67024	1750606	48.89	11875	73.66	0.77	1567	1	33	1
MO143	193	55564	2909567	53.24	23017	83.74	1.38	2446	1	36	1
MO144	197	104848	2172944	62.17	15499	93.1	4.54	2024	1	41	1
MO145	197	56579	2198766	43.7	16184	96.26	6.54	2390	1	24	1
MO146	201	44705	1970742	50.81	15607	67.73	2.89	2051	1	22	1
MO147	205	88098	2721077	64.86	18572	91.75	1.61	2603	1	33	1
MO148	212	62457	2471577	49.91	16897	62.92	1.61	2378	1	23	1
MO149	213	127134	4617867	67.61	39300	88.89	4.81	3998	3	49	1
MO150	215	89394	3201939	41.9	21820	87.19	1.08	2767	3	37	1
MO151	217	57956	2824279	52.63	19497	82.88	4.73	2615	2	36	1
MO152	217	59932	2295233	45.03	17052	76.4	7.07	2204	2	21	1
MO153	218	84468	3248697	57.91	26952	77.73	4.62	3073	1	31	1
MO154	220	36675	1516729	62.76	8805	65.65	5.71	1729	1	22	1
MO155	230	113564	3710701	44.64	28892	69.85	10.43	3356	3	46	1
MO156	232	93368	4128889	66.65	32001	88.89	1.85	3402	4	50	1
MO157	237	99162	3209168	43.29	20574	75.47	4.72	2972	4	39	1
MO158	240	51279	1950328	48.36	10269	63.11	2.97	1845	1	29	1
MO159	241	39087	2009029	56.59	11005	66.47	0.23	1924	1	16	1
MO160	244	65472	3070469	48.8	22749	61.91	3.03	2870	1	17	1
MO161	246	31496	1723973	66.26	8462	77.98	2.27	1705	1	28	1
MO162	247	49611	1911273	68.3	10459	74.89	1.71	1885	1	30	1
MO163	254	53752	2192492	38.67	12460	78.52	1.69	2048	1	35	1
MO164	261	64694	3005103	42.29	17190	84.87	1.31	2565	1	36	1
MO165	302	30761	2185853	63.59	9457	67	0.85	2103	1	23	1
MO166	303	121550	3851770	61.25	19495	84.95	3.6	3450	1	33	1
MO167	309	27301	1855203	63.37	6697	67.89	3.23	1690	1	17	1
MO168	322	87431	3165710	59.32	15111	72.65	1.1	3223	2	51	1
MO169	330	129047	3566271	37.82	19744	69.09	2.34	3267	2	21	1
MO170	331	135265	5199117	54.09	24509	63.17	11.95	7027	3	44	1
MO171	343	77539	4728456	57.15	21013	82.43	2.19	3548	5	41	1
MO172	711	35134	4813800	66.53	8225	76.61	5.08	4186	1	43	1

## Sheet: Table S5
Id	Contigs	Largest contig	Total length	GC (%)	N50	Completeness	Contamination	CDS	rRNA	tRNA	tmRNA
MM001	20	73564	415059	37.62	31172	66.38	0	460	3	37	1
MM002	27	87926	679269	32.42	32609	74.22	0	665	2	43	1
MM003	39	79455	575465	30.98	18971	65.58	0.6	681	3	34	1
MM004	52	83335	551261	38.39	14377	68.81	0.34	604	2	44	1
MM005	55	45174	629262	34.45	16776	74.69	0	614	1	43	1
MM006	58	38105	509852	31.93	13985	68.47	1.72	487	4	41	1
MM007	61	133110	1805942	59.74	49939	82.31	0	1547	1	23	1
MM008	70	18027	406076	37.67	6569	62.91	0.56	367	1	6	1
MM009	71	136278	1839203	50.13	36712	91.4	0	1605	3	45	1
MM010	75	186190	2728718	64.78	53395	95.25	3.42	2399	1	41	1
MM011	76	94974	1017070	40.12	18015	84.26	0	1005	2	36	1
MM012	79	17917	429280	44.27	5899	65.49	1.72	425	1	31	1
MM013	85	66697	1689175	55.58	35078	93.06	0	1570	1	38	1
MM014	87	71519	1354302	42.01	25588	99.2	0.4	1477	1	36	1
MM015	94	99714	1609926	49.52	23524	95.54	0.75	1441	1	35	1
MM016	95	145641	2391748	50.23	40576	95.93	0.17	2070	2	43	1
MM017	97	88392	1558693	43.7	24105	80.51	0	1390	1	40	1
MM018	97	58443	1146386	44.31	16006	66.17	0	1109	1	22	1
MM019	100	64526	1965216	48.63	34219	91.32	1.93	1707	2	40	1
MM020	101	106613	2056798	42.76	31634	95.75	0.67	1870	1	39	1
MM021	102	76898	1762183	54.14	22898	91.95	1.36	1521	1	37	1
MM022	106	90302	1487478	41.41	19078	88.91	0	1348	1	37	1
MM023	107	92906	1714284	60.87	21479	91.03	0	1637	1	31	1
MM024	110	110911	2541422	55.15	35296	94.85	2.71	2303	1	35	1
MM025	114	53799	1259608	51.84	15246	98.75	0	1390	4	38	1
MM026	137	214429	3159395	39.25	37355	99.01	0.78	2798	4	44	1
MM027	138	89737	2852174	44.52	26363	92.25	1.9	2299	4	38	1
MM028	140	53484	1502456	37.81	16743	74.32	0	1561	4	34	1
MM029	142	47839	1526007	52.37	14129	88.98	2.54	1417	4	33	1
MM030	142	27483	816435	30.66	6553	69.61	3.37	619	3	26	1
MM031	143	213041	3005197	33.08	36298	95.97	3.91	2831	1	44	2
MM032	143	200111	3880157	47.92	48807	97.85	1.61	3095	1	42	1
MM033	144	95574	2299999	46.22	26555	91.94	1.66	1840	1	42	1
MM034	144	61908	1697596	39.91	16430	91.38	3.5	1590	1	13	1
MM035	148	42060	1384693	46.99	12486	87.71	1.96	1468	1	41	1
MM036	148	77128	2230061	52.58	22793	90	2.91	1969	1	35	1
MM037	149	61619	1828201	52	16639	92.95	0.04	1706	1	32	1
MM038	153	60096	2040610	45.77	18077	95.43	1.01	1733	2	37	1
MM039	159	27656	1271518	44.69	9974	81.47	0	1202	2	27	1
MM040	163	29444	957866	26.86	6537	69.16	15.37	1040	3	38	1
MM041	164	93718	2807160	52.87	27206	90.71	1.09	2585	3	42	1
MM042	166	104250	3101726	43.31	28385	88.84	2.36	2452	3	40	1
MM043	171	39835	1625450	52.93	14069	70.88	4.55	1492	1	26	1
MM044	172	27429	1658797	47.39	12606	85.61	0.58	1479	1	27	1
MM045	182	29138	1431982	43.23	10121	77.91	0	1288	1	24	1
MM046	184	62691	2392850	51.33	17833	90.14	1.51	2236	1	41	1
MM047	189	46705	1969791	52.98	14496	94.67	0.67	1796	1	27	1
MM048	192	46195	1548111	55.23	10472	79.88	0.02	1416	1	38	1
MM049	193	50680	1893808	46.99	12673	87.7	0.7	1768	1	35	1
MM050	195	50213	2209085	57.93	16737	90.16	5.23	2191	1	44	1
MM051	198	37307	1531032	56.63	9603	84.59	1.69	1554	1	32	1
MM052	201	23549	1206910	43.67	7046	81.03	11.94	1213	1	11	1
MM053	203	45505	1479906	37.25	8814	94.86	5.68	1498	1	26	1
MM054	204	27666	1634946	50.98	9979	85.76	0.67	1566	2	28	1
MM055	209	45518	2280605	57.48	15035	92.53	0.07	2051	1	41	1
MM056	209	25551	1455792	46.24	7801	83.21	0.13	1318	1	20	1
MM057	210	44392	1788422	46.38	11172	77.06	1.61	1632	1	30	1
MM058	210	28476	1595304	40.69	9313	90.35	1.63	1381	1	26	1
MM059	212	59731	2865665	51.66	18775	92.79	2.58	2861	1	42	1
MM060	212	31423	1215113	38.47	6570	89.5	8.62	1165	1	22	1
MM061	217	19336	1368180	51.83	7329	81.56	0.4	1268	1	21	1
MM062	223	48640	1862549	45.9	10645	87.24	1.34	1661	1	35	1
MM063	224	100342	4203199	44.4	27383	96.77	1.61	3375	1	38	1
MM064	226	51989	2225311	53.86	13659	89.62	4.76	2206	1	32	1
MM065	228	115206	3990265	59.84	25742	96.59	0	3275	2	44	1
MM066	229	40099	2040476	57.33	11030	88.46	1.08	1890	1	19	1
MM067	231	58931	2235820	37.01	13740	89.95	1.11	1939	1	31	1
MM068	232	44415	1840265	44.93	9842	62.25	2.39	1609	1	16	1
MM069	235	31890	2084423	48.84	10646	89.35	0	1953	2	36	1
MM070	236	99111	3632916	38.22	25565	95.86	1.01	3158	2	35	1
MM071	236	33009	1113636	43.65	4842	60.99	0.67	1026	2	14	1
MM072	239	15539	1109372	61.65	4874	67.67	0	1197	2	20	1
MM073	240	35520	2070294	58.25	11466	89.18	0.67	1776	2	36	1
MM074	243	24593	1537706	51.39	7623	70.91	2.91	1410	2	30	1
MM075	243	21416	1370831	35.3	6349	61.64	0	1261	2	28	1
MM076	245	39930	1904839	45.05	9898	63.24	0	1779	2	36	1
MM077	247	95416	3399343	42.25	28875	96.11	18.02	2803	2	45	1
MM078	247	19518	1296360	47.1	5556	71.69	0	1199	1	25	1
MM079	256	35827	1781401	37.43	8908	76.54	6	1612	1	9	1
MM080	259	42091	2617763	35.5	14647	90.43	4.6	2363	1	38	1
MM081	259	32915	1920024	54.7	9671	81.98	2.66	1912	1	20	1
MM082	260	53723	2412667	38.98	11707	84.71	6.38	2027	1	29	1
MM083	262	64199	2704249	44.84	15014	93.94	3.88	2469	1	39	1
MM084	267	32454	1835879	59.57	8129	82.01	7.1	1846	1	22	1
MM085	270	44116	2959855	40.02	14565	93.43	2.18	2462	1	34	1
MM086	271	168013	4495377	40.01	32551	96.37	5.47	3711	1	51	1
MM087	274	21164	1357387	52.76	5037	76.9	13.17	1271	1	22	1
MM088	277	27363	1489005	48.94	5818	71.58	2.03	1312	2	34	2
MM089	278	42792	2338899	55.03	10591	90.78	3.59	2190	2	39	2
MM090	281	40892	2137622	50.45	9305	78.27	0	1787	2	18	1
MM091	285	35995	2031150	50.59	8497	61.91	1.72	1889	2	21	1
MM092	286	23553	1697297	47.35	6942	71.22	5.97	1612	1	12	1
MM093	287	71654	2030244	57.85	8182	81.54	0.98	1823	1	30	1
MM094	295	35347	1966052	27.26	8601	77.14	9.07	1717	1	35	1
MM095	296	15359	1254627	38.89	4231	66.95	1.69	1112	1	26	1
MM096	297	39133	2161457	49.88	8481	81.64	1.9	2137	1	36	1
MM097	301	37332	2239898	43.73	8750	92.52	9.35	2388	1	22	1
MM098	308	61855	3350595	63.71	16503	93.24	4.05	2683	1	43	1
MM099	309	43357	2119401	53.45	7685	71.75	2.03	1738	1	24	1
MM100	310	17893	1768556	40.28	6195	73.78	1.49	1617	1	12	1
MM101	312	37948	2303632	49.06	8603	78.4	1.05	2044	1	38	1
MM102	313	44311	3655224	61.82	16541	93.78	4.6	3082	1	46	1
MM103	316	41772	2414434	52.01	9154	86.36	3.78	2371	1	34	1
MM104	319	24447	1784984	37.63	6289	70.08	1.72	1641	1	32	1
MM105	328	27965	2151358	50.18	7614	76.08	1.01	1877	1	28	1
MM106	335	63429	3364912	43.98	13909	90.83	3.23	3258	2	42	2
MM107	338	51999	3013624	50.1	11968	88.79	6.94	2832	1	44	1
MM108	339	21614	1652807	66.26	5125	77.63	1.03	1693	1	27	1
MM109	341	41979	3032056	46.56	10977	91.81	1.89	2611	1	33	1
MM110	344	35302	2582807	64.94	9034	87.94	2.49	2505	1	29	1
MM111	350	46120	2529154	36.98	9157	84.48	1.7	2040	1	37	1
MM112	351	47521	2420002	62.02	8366	89.8	5.78	2273	1	44	1
MM113	361	15984	1655132	68.25	4768	66.97	1.82	1664	1	25	1
MM114	365	24489	1769685	63.31	5136	61.29	3.87	1626	1	17	1
MM115	373	41575	2890849	45.01	9954	82.9	1.16	2512	1	34	1
MM116	375	45125	2664090	52.82	8468	82.32	7.54	2429	1	30	1
MM117	392	29288	2369837	61.95	6953	77.59	4.62	1951	1	27	1
MM118	394	27959	2617976	42.71	8264	75.66	1.64	2154	1	32	1
MM119	430	32026	3035619	56.13	8504	78.44	1.55	2432	1	27	1
MM120	450	24768	2366959	42.87	5676	82	0.65	2075	1	27	1
MM121	464	46043	3037227	41.51	7235	82.01	1.61	2587	2	35	1
MM122	470	30802	2663618	41.21	6216	70.67	2.04	2240	2	39	1
MM123	476	19168	2691894	54.33	6397	65.69	1.35	2586	2	16	1
MM124	481	38934	3903341	67.75	10949	82.04	2.78	3408	2	51	1
MM125	483	32387	3427368	66.83	9117	88.89	0.1	2827	2	51	1
MM126	497	21748	2516834	49.33	5399	71.12	6.53	2170	1	10	1
MM127	522	66420	3620453	33.65	8293	93.1	13.79	3184	2	56	1
MM128	534	28576	3205244	58.22	7283	83.61	9.61	3098	2	23	1
MM129	540	17233	2300245	44.65	4300	68.09	19.5	2073	2	18	1
MM130	564	47293	3301113	61.42	6540	84.58	2.03	2951	2	31	1
MM131	580	57399	3725991	38.97	7526	74.48	12.38	3444	1	35	1
MM132	581	29094	4017467	57.95	8135	79.66	5.13	3027	1	31	1
MM133	623	40875	4404463	64.48	8096	92.08	2.15	3502	1	24	1
MM134	839	25561	4241695	66.6	5335	62.11	1.99	3640	2	39	1
